# Supplementary material for: Choroidal Vascularity Index in Central and Branch Retinal Vein Occlusion
Source: J Clin Med. 2022 Aug 15;11(16):4756. doi: 10.3390/jcm11164756 (PMC9410370; doi:10.3390/jcm11164756)
Supplement: Supplementary file 1 [file jcm-11-04756-s001.zip]

Archive with 1 entries (1 files):
- jcm-1852942-supplementary.xlsx
