# Supplementary material for: Choroidal Vascularity Index in Central and Branch Retinal Vein Occlusion
Source: J Clin Med. 2022 Aug 15;11(16):4756. doi: 10.3390/jcm11164756 (PMC9410370; doi:10.3390/jcm11164756)
Supplement: Supplementary file 1 [file jcm-11-04756-s001.zip › jcm-1852942-supplementary.xlsx]

## Sheet: CVI in RVO - Dataset
ID	TCA	LA	SA	CVI	F_TCA	F_LA	F_SA	F_CVI	age	gender	eye	type	ischemic	BCVA	SFCT	F_SFCT	CMT	F_CMT	ME_type
b. c.	475712	184179	291533	38.72	331136	137136	194000	41.41	48	male	left	brvo	no ischemic	0.3	399	239	503	270	nME
b. m.	382944	139184	243760	36.35	371648	130144	241504	35.02	79	female	left	brvo	ischemic	0.4	159	177	306	269	nME
b. f.	853872	283392	570480	33.19	705696	219888	485808	31.16	42	male	left	brvo	no ischemic	0	257	168	297	280	nME
c. a.	282816	109840	172976	38.84	309760	117488	192272	37.93	85	male	right	brvo	no ischemic	0.3	118	151	408	294	nME
f. l.	652352	248880	403472	38.15	672928	246288	426640	36.6	59	male	right	brvo	no ischemic	0.1	216	224	226	275	nME
f. c.	572048	207968	364080	36.35	446944	146080	300864	32.68	57	male	right	brvo	no ischemic	0.4	217	194	273	277	nME
f. g.	551696	246976	304720	44.77	537680	207104	330576	38.52	54	female	left	brvo	no ischemic	0	213	190	398	390	nME
l. g.	324416	110848	213568	34.17	352304	108240	244064	30.72	70	female	right	brvo	no ischemic	0.1	153	298	261	274	nME
p. g.	532592	198160	334432	37.21	563632	199808	363824	35.45	74	female	right	brvo	ischemic	0.2	214	212	320	287	nME
a. a.	326720	138976	187744	42.54	270928	98064	172864	36.2	73	female	right	brvo	ischemic	0.7	259	274	667	308	CME
a. g.	573248	243728	329520	42.52	354832	148784	206048	41.93	80	male	right	brvo	no ischemic	1	170	166	521	272	CME
b. l.	409696	193024	216672	47.11	348528	152960	195568	43.89	84	male	left	brvo	no ischemic	0.5	212	186	661	282	CME
b. s.	297536	105120	192416	35.33	292624	104696	187928	35.78	85	male	right	brvo	no ischemic	1	184	105	299	340	CME
b. f.	385568	158848	226720	41.2	301568	116000	185568	38.47	95	male	left	brvo	no ischemic	0.5	116	184	396	283	CME
b. m.	473168	177136	296032	37.44	495808	173936	321872	35.08	72	female	right	brvo	ischemic	0.9	173	150	537	238	CME
b. g.	353248	140784	212464	39.85	471856	184496	287360	39.1	81	female	right	brvo	no ischemic	1	257	160	459	250	CME
c. o.	539120	207376	331744	38.47	428976	154624	274352	36.04	87	female	right	brvo	no ischemic	0.6	244	158	726	256	CME
c. r.	420960	155472	265488	36.93	385488	132400	253088	34.35	84	male	right	brvo	no ischemic	1.4	220	180	502	283	CME
c. m.	566608	210080	356528	37.08	412112	143136	268976	34.73	75	female	right	brvo	no ischemic	0.622727	198	188	272	280	CME
c. p.	708928	244400	464528	34.47	613354	187984	425370	30.65	58	female	left	brvo	no ischemic	0	280	198	492	250	CME
d. r.	484912	200528	284384	41.35	333888	135952	197936	40.72	75	male	right	brvo	ischemic	0.1	195	151	431	276	CME
g. a.	801744	291392	510352	36.34	484480	159584	324896	32.94	51	male	right	brvo	ischemic	0.2	205	170	293	230	CME
l. g.	253184	83168	170016	32.85	229792	74416	155376	32.38	79	male	left	brvo	no ischemic	0.3	181	90	263	240	CME
l. f.	348224	120048	228176	34.47	313728	107536	206192	34.28	70	male	right	brvo	no ischemic	0.5	227	232	412	258	CME
m. a.	457184	162864	294320	35.62	384960	130768	254192	33.97	83	male	left	brvo	ischemic	1	188	137	405	291	CME
m. f.	313904	134176	179728	42.74	257984	94032	163952	36.45	83	male	right	brvo	ischemic	0.8	118	143	382	260	CME
m. g.	347968	137104	210864	39.4	286064	107200	178864	37.47	78	male	right	brvo	ischemic	0.5	232	168	298	275	CME
p. l.	508096	184064	324032	36.23	264960	94096	170864	35.51	65	female	left	brvo	ischemic	0.5	306	223	557	246	CME
v. r.	389808	148240	241568	38.03	429296	155888	273408	36.31	84	female	right	brvo	ischemic	0.7	113	168	364	251	CME
a. a.	450576	195840	254736	43.46	590464	235344	355120	39.86	72	male	right	brvo	ischemic	0.622727	200	179	505	276	mixed
b. p.	363648	132656	230992	36.48	352544	111536	241008	31.64	60	male	right	brvo	ischemic	0.7	139	233	308	282	mixed
b. a.	512032	220304	291728	43.03	320256	100016	220240	31.23	67	female	left	brvo	ischemic	0.7	161	170	559	271	mixed
b. s.	434288	150176	284112	34.58	341872	110192	231680	32.23	82	female	right	brvo	no ischemic	1.3	162	103	611	286	mixed
c. g.	379280	183552	195728	48.39	442144	172480	269664	39.01	82	female	right	brvo	no ischemic	1.3	164	213	914	337	mixed
s. r.	534400	230339	304061	43.1	429296	177120	252176	41.26	72	female	left	brvo	no ischemic	1	124	132	834	230	mixed
s. g.	270128	111648	158480	41.33	320240	106064	214176	33.12	84	male	left	brvo	no ischemic	0.1	193	146	298	298	mixed
c. v.	550096	217728	332368	39.58	512304	182704	329600	35.66	56	male	right	crvo	ischemic	0.4	273	263	940	280	CME
g. g.	336608	109184	227424	32.44	253248	81952	171296	32.36	61	female	right	crvo	no ischemic	0.622727	202	132	316	280	CME
s. c.	413680	159408	254272	38.53	428976	154624	274352	36.04	60	male	left	crvo	ischemic	0.6	252	185	498	290	CME
b. l.	496320	224992	271328	45.33	372576	133072	239504	35.72	85	male	right	crvo	ischemic	1.3	178	167	996	279	mixed
c. e.	316288	124608	191680	39.4	290176	109888	180288	37.87	69	female	right	crvo	no ischemic	0.5	153	133	544	250	mixed
c. n.	383984	134576	249408	35.05	454480	149120	305360	32.81	70	female	left	crvo	ischemic	1	237	146	922	275	mixed
g. t.	465936	182368	283568	39.14	403168	140304	262864	34.8	76	female	left	crvo	ischemic	0.8	130	111	801	305	mixed
p. e.	246352	79168	167184	32.14	225184	68224	156960	30.3	79	male	left	crvo	ischemic	1	280	160	743	283	mixed
t. s.	486448	166832	319616	34.3	426224	145056	281168	34.03	72	male	right	crvo	no ischemic	1	218	162	572	275	mixed
t. g.	325648	113792	211856	34.94	300208	102368	197840	34.1	74	female	left	crvo	no ischemic	1.2	180	144	1031	244	mixed
v. m.	301360	116432	184928	38.64	294176	109520	184656	37.23	72	male	left	crvo	ischemic	0.5	171	248	437	290	mixed
